# Supplementary material for: High accumulation of γ-linolenic acid and Stearidonic acid in transgenic Perilla (Perilla frutescens var. frutescens) seeds
Source: BMC Plant Biol. 2019 Apr 1;19:120. doi: 10.1186/s12870-019-1713-2 (PMC6444538; doi:10.1186/s12870-019-1713-2)
Supplement: Supplementary file 1 — Table S1. Primers used in this study. Nucleotide symbols are as follows: Y, C/T; R, G/A; W, A/T; D, G/A/T; N, A/T/G/C. Table S2. Segregation ratio of D6DES T1 perilla plants treated with Basta. Table S3. Genotyping of D6DES T2 perilla plants treatment with Basta. (ZIP 3970 kb) [file 12870_2019_1713_MOESM1_ESM.zip]

Archive with 3 entries (3 files):
- Supplementary Table 2.docx
- Supplementary Table 3.docx
- Supplementary Table 1.docx
